# Supplementary material for: The Application of Magnetic Nanoparticles for Sentinel Lymph Node Detection in Clinically Node-Negative Breast Cancer Patients: A Systemic Review and Meta-Analysis
Source: Cancers (Basel). 2022 Oct 14;14(20):5034. doi: 10.3390/cancers14205034 (PMC9599783; doi:10.3390/cancers14205034)
Supplement: Supplementary file 1 [file cancers-14-05034-s001.zip]

Archive with 5 entries (5 files):
- Figure S1.jpg
- Figure S2.jpg
- File S1. Search Strategy in Databases.pdf
- Table S1. Detailed information of the SPIO.pdf
- Table S2. ROBINS-I.pdf
